# Supplementary material for: Comparative Transcriptome Analysis of Softening and Ripening-Related Genes in Kiwifruit Cultivars Treated with Ethylene
Source: Curr Issues Mol Biol. 2022 Jun 2;44(6):2593–613. doi: 10.3390/cimb44060177 (PMC9221576; doi:10.3390/cimb44060177)
Supplement: Supplementary file 1 [file cimb-44-00177-s001.zip]

Archive with 1 entries (1 files):
- cimb-1753166-supplementary.pdf
